# Supplementary material for: GLT8D2 is a prognostic biomarker and regulator of immune cell infiltration in gastric cancer
Source: Front Immunol. 2024 May 22;15:1370367. doi: 10.3389/fimmu.2024.1370367 (PMC11150579; doi:10.3389/fimmu.2024.1370367)
Supplement: Supplementary file 2 [file Table_2.xlsx]

## Sheet: Sheet1
glyco
FUT1
FUT2
FUT3
FUT4
FUT5
FUT6
FUT7
FUT8
FUT9
FUT10
FUT11
POFUT1
POFUT2
ST3GAL1
ST3GAL2
ST3GAL3
ST3GAL4
ST3GAL5
ST3GAL6
ST6GALNAC1
ST6GALNAC2
ST6GALNAC3
ST6GALNAC4
ST6GALNAC5
ST6GALNAC6
ST6GAL1
ST6GAL2
ST8SIA1
ST8SIA2
ST8SIA3
ST8SIA4
ST8SIA5
ST8SIA6
GALNTL6
GALNT1
GALNT2
GALNT3
GALNT4
GALNT5
GALNT6
GALNT7
GALNT8
GALNT9
GALNT10
GALNT11
GALNT12
GALNT13
GALNT14
GALNT15
GALNT16
GALNT18
B3GALNT1
B3GALNT2
B3GALT1
B3GALT2
B3GALT4
B3GALT5
B3GALT6
B3GNT2
B3GNT3
B3GNT4
B3GNT5
B3GNT6
B3GNT7
B3GNT8
B3GNT9
C1GALT1
LFNG
MFNG
RFNG
MGAT1
MGAT2
MGAT3
MGAT4A
MGAT4B
MGAT4C
MGAT5
MGAT5B
B4GALNT1
B4GALNT2
B4GALNT3
B4GALNT4
B4GALT1
B4GALT2
B4GALT3
B4GALT4
B4GALT5
B4GALT6
B4GALT7
CHPF
CHPF2
CHSY1
CHSY3
CSGALNACT1
CSGALNACT2
A4GALT
A4GNT
GCNT1
GCNT2
GCNT3
GCNT4
GCNT7
XYLT1
XYLT2
GLT8D1
GLT8D2
GXYLT1
GXYLT2
GYG1
GYG2
XXYLT1
EOGT
OGT
POMGNT1
POMGNT2
ABO
GBGT1
ALG1
ALG1L
ALG1L2
ALG2
ALG11
GLT1D1
GTDC1
GYS1
GYS2
PIGA
ALG10
ALG10B
ALG6
ALG8
ALG3
ALG9
ALG12
PIGB
PIGM
PIGV
PIGZ
POMT1
POMT2
ALG5
B3GNTL1
DPM1
HAS1
HAS2
HAS3
EXTL1
EXTL2
EXTL3
EXT1
EXT2
PYGB
PYGL
PYGM
COLGALT1
COLGALT2
UGGT1
UGGT2
POGLUT2
POGLUT3
POGLUT1
STT3A
STT3B
ALG13
ALG14
UGCG
B3GAT1
B3GAT2
B3GAT3
CHSY2
